# Supplementary material for: Relation of Statin Use with Esophageal Cancer
Source: Pharmaceuticals (Basel). 2023 Jun 19;16(6):900. doi: 10.3390/ph16060900 (PMC10305244; doi:10.3390/ph16060900)
Supplement: Supplementary file 1 [file pharmaceuticals-16-00900-s001.zip]

Archive with 18 entries (18 files):
- Fig S2A.JPG
- Fig S2B.JPG
- Fig S3A.JPG
- Fig S3B.JPG
- Fig S4A.JPG
- Fig S4B.JPG
- Fig S6A.JPG
- Fig. S1A.JPG
- Fig. S1B.JPG
- Fig. S5A.JPG
- Fig. S5B.JPG
- Fig. S6B.JPG
- table S1.pdf
- table S2.pdf
- table S3.pdf
- table S4.pdf
- table S5.pdf
- table S6.pdf
